# Supplementary material for: Travoprost Liquid Nanocrystals: An Innovative Armamentarium for Effective Glaucoma Therapy
Source: Pharmaceutics. 2023 Mar 15;15(3):954. doi: 10.3390/pharmaceutics15030954 (PMC10056037; doi:10.3390/pharmaceutics15030954)
Supplement: Supplementary file 1 [file pharmaceutics-15-00954-s001.zip]

Archive with 1 entries (1 files):
- pharmaceutics-2110788-supplementary.pdf
